# Supplementary material for: A Novel IncA/C1 Group Conjugative Plasmid, Encoding VIM-1 Metallo-Beta-Lactamase, Mediates the Acquisition of Carbapenem Resistance in ST104 Klebsiella pneumoniae Isolates from Neonates in the Intensive Care Unit of V. Monaldi Hospital in Naples
Source: Front Microbiol. 2017 Nov 3;8:2135. doi: 10.3389/fmicb.2017.02135 (PMC5675864; doi:10.3389/fmicb.2017.02135)
Supplement: Supplementary file 3 [file Table_2.XLSX]

## Sheet: Foglio1
Table S2. Antimicrobial resistance genes in K. pneumoniae ST104 KP4898
Gene	Annotation	Homology (GenBank/EMBL accession n.)a	Localizationb
Aminoglycoside resistance
aadA1	ANT(3'') family aminoglycoside nucleotidyltransferase	WP_001535723.1	plasmidic
aphA15	aminoglycoside O-phosphotransferase APH(3')-XV aminoglycoside phosphotransferase	WP_019407932.1	plasmidic
aacA4	AacA4 family aminoglycoside N(6')-acetyltransferase	WP_065809923.1	plasmidic
Beta-lactamase
blaVIM-1	subclass B1 metallo-beta-lactamase VIM-1	WP_013263789.1	plasmidic
blaSHV-12	class A extended-spectrum beta-lactamase SHV-12	WP_002904004.1	plasmidic
blaSHV-5	class A extended-spectrum beta-lactamase SHV-5	WP_011117369.1
quinolone resistance
gyrA	DNA topoisomerase (ATP-hydrolyzing) subunit A - wild type allele	WP_004140833.1
parC	DNA topoisomerase IV subunit A- wild type allele	EJK89087.1
parE	DNA topoisomerase IV subunit B- wild type allele	WP_002916844.1
qnrA1	quinolone resistance pentapeptide repeat protein QnrA1	WP_012579084.1	plasmidic
Others
catB2	type B-2 chloramphenicol O-acetyltransferase CatB2	WP_012477387.1	plasmidic
dfrA14	trimethoprim-resistant dihydrofolate reductase DfrA14	WP_004201280.1	plasmidic
sul1	sulfonamide-resistant dihydropteroate synthase	WP_000451390.1	plasmidic
ΔqacE	quaternary ammonium compound efflux SMR transporter	WP_072252769.1	plasmidic
Macrolide 2'-phosphotransferase cluster
mphA	Mph(A) family macrolide 2'-phosphotransferase	WP_000219391.1	plasmidic
mfs_3	MFS transporter	WP_000004159.1	plasmidic
acrR	macrolide 2'-phosphotransferase I repressor A	WP_001137892.1	plasmidic
Heavy metal resistance
	Mercury resistance cluster
merD	mercuric resistance transcriptional repressor protein (plasmid)	CDM79638.1	plasmidic
merA	mercury(II) reductase	WP_000281124.1	plasmidic
merC	mercury transporter MerC	WP_000523860.1	plasmidic
merT	mercuric transport protein periplasmic component	WP_000732277.1	plasmidic
merP	mercury transporter	WP_001294665.1	plasmidic
merR	MerR family transcriptional regulator	WP_000429724.1	plasmidic
	copper resistance
pcoB	copper resistance protein B	CP023535.1
pcoC	copper resistance protein CopC	CP023346.1
pcoD	copper resistance protein D	CP022692.1
pcoE	copper resistance protein	CP022692.1
pcoR	sensor histidine kinase-DNA binding response regulator	CP023535.1
pcoS	putative sensor protein PcoS	MF150084.1
	silver resistance
silC	CusC	MF150084.1
silE	silver binding protein precursor SilE	MF150084.1
silR	CusR	MF150084.1
silS	sensor kinase CusS	MF150084.1
Efflux systems and regulators
acrA	MexE family multidrug efflux RND transporter periplasmic adaptor subunit	CP021708.1
acrR	DNA-binding transcriptional repressor AcrR	CP021696.1
envR	acrEF/envCD operon transcriptional regulator	CP021939.1
fis	Fis family transcriptional regulator	CP023502.1
marA	MDR efflux pump AcrAB transcriptional activator MarA	CP023502.1
marR	transcriptional repressor of the marRAB operon	CP020853.1
oqxA	efflux transporter periplasmic adaptor subunit	CP012992.1
oqxR	YgiQ family radical SAM protein transcriptional regulator	CP021939.1
ramA	DNA-binding transcriptional regulator RamA	CP021960.1
ramR	transcriptional regulator RamR	KY933499.2
rarA	AraC family transcriptional regulator	CP012987.1
rob	transcriptional regulator phosphoglycerate mutase	CP015120.1
soxR	redox-sensitive transcriptional activator SoxR	CP021939.1
soxS	AraC family transcriptional regulator	CP018364.1
aSequences in the GenBank/EMBL database showing identity or high similarity are indicated.
bLocalization is indicated only for the genes that were demonstrated to be plasmidic through the transconjugation experiment, while the cell was left blank for the other genes, which could be localized on the chromosome, or potentially on other, non-transconjugated, plasmids.
