# Supplementary material for: A Novel IncA/C1 Group Conjugative Plasmid, Encoding VIM-1 Metallo-Beta-Lactamase, Mediates the Acquisition of Carbapenem Resistance in ST104 Klebsiella pneumoniae Isolates from Neonates in the Intensive Care Unit of V. Monaldi Hospital in Naples
Source: Front Microbiol. 2017 Nov 3;8:2135. doi: 10.3389/fmicb.2017.02135 (PMC5675864; doi:10.3389/fmicb.2017.02135)
Supplement: Supplementary file 4 [file Table_3.XLS]

## Sheet: Foglio1
Table S3. Genetic regions and ORFs of plasmid pIncAC_KP4898
Feature	Position	Orientation	Description	Function	Color	Homology (GenBank/EMBL accession n.)
qacE	1-198	-	ΔqacE family quaternary ammonium compound efflux SMR transporter (truncated)	Antimicrobial resistance		WP_072252769.1
catB2	367-999	-	type B-2 chloramphenicol O-acetyltransferase CatB2	Antimicrobial resistance		WP_012477387.1
ant(3")	1052-1831	-	ANT(3'') family aminoglycoside nucleotidyltransferase	Antimicrobial resistance		WP_001535723.1
aph(3")	1960-2754	-	aminoglycoside O-phosphotransferase APH(3')-XV	Antimicrobial resistance		WP_019407932.1
aacA4	2825-3451	-	AacA4 family aminoglycoside N(6')-acetyltransferase	Antimicrobial resistance		WP_065809923.1
blaVIM-1	3487-4287	-	subclass B1 metallo-beta-lactamase VIM-1	Antimicrobial resistance		WP_013263789.1
intI1	4454-5467	+	class 1 integron integrase IntI1	DNA transposition		WP_000845054.1
tnp	5881-6417	-	putative transposase (plasmid) [Enterobacter cloacae]	DNA transposition		YP_007888640.1
ORF	6429-6824	-	DNA-binding protein	Replication/DNA metabolism		WP_003159186.1
TA-system	6821-7072	-	toxin-antitoxin system	Replication/DNA metabolism		KCV24973.1
invertase	7254-7793	+	invertase	DNA transposition		WP_058689425.1
IS6	7827-8399	-	IS6 family transposase [Escherichia coli]	DNA transposition		WP_050582708.1
IS66	8362-8520	-	transposase IS66 family protein, partial [Escherichia coli P0299483.1]	DNA transposition		END62249.1
merD	8532-8840	-	mercuric resistance transcriptional repressor protein (plasmid)	Mercury resistance cluster		CDM79638.1
merA	8858-10540	-	mercury(II) reductase	Mercury resistance cluster		WP_000281124.1
merC	10579-10986	-	mercury transporter MerC	Mercury resistance cluster		WP_000523860.1
merP	11014-11295	-	mercuric transport protein periplasmic component	Mercury resistance cluster		WP_000732277.1
merT	11311-11661	-	mercury transporter	Mercury resistance cluster		WP_001294665.1
merR	11733-12188	+	MerR family transcriptional regulator	Mercury resistance cluster		WP_000429724.1
ORF	12247-12789	+	uncharacterised protein	Unknown		CZW99774.1
ORF	13193-14071	+	DNA replication terminus site-binding protein	Replication/DNA metabolism		WP_058663130.1
IS110	14441-15280	+	IS110 family transposase	DNA transposition		WP_063740568.1
int	15315-16142	-	integrase catalytic subunit	DNA transposition		AHX60043.1
tnp	16136-16402	-	transposase	DNA transposition		WP_010675888.1
kfrA	17049-18089	+	KfrA protein	Replication/DNA metabolism		WP_000101570.1
ORF	18089-18367	+	hypothetical protein	Unknown		WP_000101264.1
helicase	18376-19887	+	DNA helicase	Replication/DNA metabolism		WP_000811659.1
traF	20010-21038	+	IncF plasmid conjugative transfer pilus assembly protein TraF	Conjugal transfer		SAE50619.1
traH	21040-22473	+	conjugal transfer protein TraH	Conjugal transfer		WP_039272560.1
traG	22486-26091	+	conjugal transfer protein TraG	Conjugal transfer		WP_039272558.1
ORF	26129-26491	-	permease [Citrobacter freundii]	Unknown		WP_071681574.1
ORF	27176-27448	+	nucleotide excision repair protein	Restriction modification methylase/methyltransferase		WP_039272554.1
ORF	27448-27981	+	transglycosylase	Unknown		WP_000790612.1
ORF	27992-28600	+	transcriptional regulator (plasmid) [Klebsiella pneumoniae]	Replication/DNA metabolism		ALU64964.1
ORF	28597-29148	+	regulator [Escherichia coli]	Unknown		WP_065203442.1
ORF	29205-29624	-	DNA-binding protein	Replication/DNA metabolism		WP_001209046.1
ORF	29626-29919	-	hypothetical protein	Unknown		WP_039272549.1
stbA	29936-30919	-	plasmid stability protein StbA [Shigella sp. FC130]	Replication/DNA metabolism		WP_069370019.1
ORF	31429-31968	+	hypothetical protein SEEM030_06733	Unknown		WP_012766286.1
ORF	31973-32260	+	hypothetical protein	Unknown		WP_000213810.1
repA	32281-33345	+	plasmid replication protein RepA [Enterobacter cloacae]	Replication/DNA metabolism		SAE50143.1
repeat region	33450-34208		12 repeat iterons - repeat unit sequence "YATRTGGGDNBBYTGCACG"	Replication/DNA metabolism		FJ705807.1
protein binding	34292-34300		DnaA box - sequence "TTATACGAA"	Replication/DNA metabolism		FJ705807.1
ORF	34363-34797	-	hypothetical protein	Unknown		WP_039272545.1
ORF	34815-35930	-	phosphohydrolase	Unknown		WP_058662819.1
ORF	36197-36805	+	hypothetical protein SEEM030_10725	Unknown		EHL48248.1
ORF	36810-37331	+	hypothetical protein	Unknown		WP_058662818.1
ORF	37334-37855	+	hypothetical protein	Unknown		WP_000648874.1
ORF	37952-38425	+	uncharacterised protein	Unknown		CZW79484.1
ORF	38436-38729	+	hypothetical protein	Unknown		WP_001553058.1
ORF	38734-39588	+	hypothetical protein	Unknown		WP_000539390.1
ORF	39588-40547	+	peptidase S49	Unknown		WP_001553055.1
ORF	40563-41423	+	protein disulfide-isomerase	Unknown		WP_001115073.1
ORF	41484-41636	+	hypothetical protein SEEM030_23031	Unknown		EHL48235.1
ORF	41640-42086	+	Fe3+-siderophore ABC transporter permease [Klebsiella pneumoniae]	Unknown		WP_000919345.1
ORF	42083-42601	+	formate-dependent nitrite reductase [Klebsiella pneumoniae]	Unknown		SAS96310.1
ORF	42601-42831	+	hypothetical protein ASV22_19800	Unknown		KTH62961.1
ORF	42800-43675	+	hypothetical protein	Unknown		WP_058662814.1
ORF	43725-44243	+	hypothetical protein	Unknown		WP_001236376.1
ORF	44301-44573	+	DNA-binding protein HU	Replication/DNA metabolism		WP_058662813.1
parM	44636-44959	+	chromosome segregation protein ParM [Enterobacteriaceae]	Replication/DNA metabolism		WP_020833606.1
ORF	45121-45228	+	uncharacterised protein	Unknown		CZW79032.1
ORF	45274-45642	+	uncharacterised protein	Unknown		CVE59272.1
ORF	45772-46221	+	hypothetical protein	Unknown		WP_058662811.1
ORF	46203-46511	+	hypothetical protein	Unknown		WP_000383038.1
parA	46688-47473	+	partitioning protein ParA	Replication/DNA metabolism		AKN19371.1
parB	47477-48655	+	chromosome partitioning protein ParB	Replication/DNA metabolism		WP_058662810.1
053	48704-48976	+	053 putative DNA binding protein Pfam09904	Replication/DNA metabolism		AOM73125.1
ORF	49030-49665	-	restriction endonuclease subunit M	Restriction modification methylase/methyltransferase		WP_000939032.1
ORF	49753-49896	-	hypothetical protein	Unknown		WP_039272498.1
ORF	50214-50648	+	hypothetical protein	Unknown		WP_039272498.1
ORF	50678-51352	+	thymidylate kinase [Enterobacterales]	Restriction modification methylase/methyltransferase		WP_039272495.1
ORF	51345-51851	+	hypothetical protein	Unknown		WP_001553030.1
ORF	51857-52180	+	hypothetical protein	Unknown		WP_001553028.1
ORF	52177-53622	+	DNA methyltransferase	Restriction modification methylase/methyltransferase		WP_058662809.1
ORF	53677-54294	+	hypothetical protein	Unknown		WP_039272480.1
ORF	54529-54807	+	RNA-binding protein	Restriction modification methylase/methyltransferase		WP_071882550.1
ORF	54844-55092	+	hypothetical protein	Unknown		WP_039272476.1
IS5	55202-55498	+	IS5 family transposase	DNA transposition		OKT20686.1
IS5	55517-56182	+	IS5 transposase and trans-activator	DNA transposition		OJQ54886.1
ORF	56556-56858	+	hypothetical protein	Unknown		WP_039272473.1
ORF	57096-57428	+	hypothetical protein	Unknown		WP_039272471.1
ORF	57445-57660	+	hypothetical protein	Unknown		WP_058662808.1
ORF	57657-58073	+	hypothetical protein	Unknown		WP_012766321.1
ORF	58111-58527	-	hypothetical protein	Unknown		WP_023356349.1
tnp	58580-58858	+	transposase	DNA transposition		WP_024550655.1
tnp	58915-59727	+	transposase	DNA transposition		WP_038256153.1
DNAtopoIII	59755-61944	-	DNA topoisomerase III	Restriction modification methylase/methyltransferase		WP_039272426.1
ORF	61944-62177	-	hypothetical protein	Unknown		WP_039272424.1
ORF	62159-62776	-	hypothetical protein	Unknown		WP_012766323.1
traI	62944-65907	+	conjugal transfer protein TraI	Conjugal transfer		WP_000909947.1
traD	65904-67769	+	type IV secretion-like conjugation coupling factor TraD	Conjugal transfer		EHL46449.1
ORF	67780-68364	+	hypothetical protein	Unknown		WP_000332867.1
T6SS	68321-68950	+	type VI secretion protein	Conjugal transfer		WP_000743448.1
ORF	68961-69407	+	hypothetical protein	Unknown		WP_039272421.1
ORF	69417-69794	+	putative lipoprotein [Klebsiella pneumoniae]	Unknown		SAS95597.1
ORF	69794-70456	+	hypothetical protein	Unknown		WP_039272419.1
ORF	70635-70778	+	hypothetical protein L348_08844	Unknown		EUN00711.1
ORF	70791-71138	+	hypothetical protein L348_08843	Unknown		EUN00710.1
traL	71281-71562	+	conjugal transfer protein TraL	Conjugal transfer		WP_000805626.1
traE	71559-72185	+	TraE (plasmid)	Conjugal transfer		APD70516.1
traK	72169-73086	+	conjugal transfer protein TraK	Conjugal transfer		WP_000839951.1
traB	73083-74399	+	conjugal transfer protein TraB	Conjugal transfer		WP_039272412.1|
traV	74396-74974	+	type IV conjugative transfer system protein TraV	Conjugal transfer		WP_039272410.1
traA	74987-75370	+	type IV secretion-like conjugative transfer pilin subunit TraA	Conjugal transfer		WP_012766327.1
ORF	75571-81057	+	hypothetical protein [Enterobacteriaceae] pfam13750 Bacterial Ig-like domain (group 3)	Unknown		WP_039272407.1
ORF	81206-81913	+	disulfide isomerase [Salmonella enterica]	Unknown		WP_057521208.1
traC	81910-84357	+	type-IV secretion system protein TraC	Conjugal transfer		WP_051479468.1
ORF	84372-84689	+	hypothetical protein	Unknown		WP_000672456.1
ORF	84686-85216	+	S26 family signal peptidase	Unknown		WP_000672456.1
traW	85179-86447	+	conjugal transfer protein TraW	Conjugal transfer		WP_039272404.1
ORF	86444-87121	+	EAL domain-containing protein	Unknown		WP_039272402.1
traU	87115-88119	+	conjugal transfer protein TraU	Conjugal transfer		WP_000911304.1
traN	88270-91008	+	conjugal transfer protein TraN	Conjugal transfer		WP_060446867.1
ORF	91047-91907	-	hypothetical protein	Unknown		WP_000679674.1
ORF	92019-92669	-	hypothetical protein	Unknown		WP_000796641.1
ORF	92961-93281	+	hypothetical protein	Unknown		WP_012766334.1
ORF	93376-93477	+	hypothetical protein G711_05171	Unknown		ESP05822.1
ORF	93592-93777	+	hypothetical protein	Unknown		WP_001186892.1
ATPase	93998-94966	+	ATPase	Restriction modification methylase/methyltransferase		WP_001553257.1
ORF	94978-95883	+	hypothetical protein	Unknown		WP_058662804.1
ORF	96053-97048	+	phage recombination protein Bet	Unknown		WP_065190979.1
ORF	97111-98121	+	endonuclease	Restriction modification methylase/methyltransferase		WP_000706864.1
ORF	98319-99596	+	cobalamin biosynthesis protein	Unknown		WP_058662803.1
ORF	99681-101477	+	VWA domain-containing protein	Unknown		WP_000037497.1
ORF	101592-102080	+	hypothetical protein	Unknown		WP_039272391.1
ORF	102146-102478	+	hypothetical protein	Unknown		WP_071888815.1
ORF	102740-103279	+	hypothetical protein	Unknown		WP_000025280.1
ORF	103360-103860	+	hypothetical protein	Unknown		WP_000793770.1|
ORF	103934-104818	+	restriction endonuclease subunit M	Restriction modification methylase/methyltransferase		WP_039272389.1
ORF	104884-105108	+	ferredoxin	Unknown		WP_001025618.1
ORF	105170-105559	+	hypothetical protein	Unknown		WP_000023830.1
ORF	105549-106001	+	hypothetical protein SEEM030_13186	Unknown		EHL46410.1
ORF	106006-106281	+	hypothetical protein	Unknown		WP_071888816.1
ORF	106338-106529	+	hypothetical protein	Unknown		WP_000129519.1
DNAtopoII	106597-106950	+	TypeII topoisomerase (plasmid) [Salmonella enterica subsp. enterica serovar Corvallis]	Restriction modification methylase/methyltransferase		AKN19314.1
ORF	107143-107487	+	hypothetical protein	Unknown		WP_000209075.1
ORF	107564-107866	+	hypothetical protein	Unknown		WP_000410924.1
ORF	107944-109569	+	DNA methyltransferase	Restriction modification methylase/methyltransferase		WP_039272383.1
ORF	109630-110061	+	hypothetical protein	Unknown		WP_039272381.1
ORF	110134-110688	+	hypothetical protein	Unknown		WP_001093866.1
ORF	110921-111307	+	hypothetical protein	Unknown		WP_000042273.1
ORF	111393-113846	+	MULTISPECIES: phosphoadenosine phosphosulfate reductase [Enterobacter cloacae complex]	Unknown		WP_039272376.1
ORF	114048-114251	+	hypothetical protein	Unknown		WP_000050850.1
ORF	114323-114928	+	5'-deoxynucleotidase	Restriction modification methylase/methyltransferase		WP_001285190.1
ORF	114921-115193	+	hypothetical protein	Unknown		WP_000184084.1
ORF	115273-116133	+	hypothetical protein	Unknown		WP_000595209.1
ORF	116366-116752	+	hypothetical protein	Unknown		WP_001077338.1
DNAprimase	116930-118657	+	primase-helicase zinc-binding domain protein	Restriction modification methylase/methyltransferase		WP_001553094.1
ORF	118644-118922	+	hypothetical protein	Unknown		WP_001144046.1
ORF	118995-119234	+	permease [Klebsiella pneumoniae]	Unknown		SAS94461.1
ORF	119244-119360	+	hypothetical protein	Unknown		WP_000991086.1
ORF	119627-120238	+	hypothetical protein	Unknown		|WP_058662801.1
ORF	120609-121334	+	hypothetical protein	Unknown		WP_001553093.1
ORF	121327-121842	+	uncharacterised protein	Unknown		SAS94394.1
ORF	121858-122460	-	hypothetical protein	Unknown		WP_039272372.1
ORF	122721-123002	+	hypothetical protein	Unknown		WP_000575656.1
ORF	123021-123584	+	hypothetical protein	Unknown		WP_001132404.1
int	123587-124591	+	integrase	DNA transposition		WP_039272368.1
ORF	124956-125207	+	transcriptional regulator	Unknown		WP_039272366.1
ORF	125211-126524	+	HipA-like regulatory protein	Unknown		WP_012766360.1
ORF	126521-127015	+	hypothetical protein	Unknown		WP_039272364.1
ORF	127190-128128	-	hypothetical protein	Unknown		WP_044596315.1
ORF	128327-129967	+	hypothetical protein	Unknown		WP_031611419.1
ORF	129970-130242	+	hypothetical protein	Unknown		WP_031611418.1
ORF	130339-130641	-	hypothetical protein	Unknown		WP_031611417.1
ORF	130913-131857	+	hypothetical protein	Unknown		WP_039272564.1
tnp3	131769-134735	-	Tn3 family transposase	DNA transposition		WP_001138014.1
tnp	134739-135299	-	transposase	DNA transposition		WP_001161490.1
tnp21	135475-136059	-	transposon Tn21 modulator protein	DNA transposition		EDR32631.1
intI1	136028-137041	-	class 1 integron integrase IntI1	DNA transposition		WP_000845054.1
dfrA14	137324-137797	+	trimethoprim-resistant dihydrofolate reductase DfrA14	Antimicrobial resistance		WP_004201280.1
mobC	138018-138284	+	mobilisation protein (plasmid)	Relaxase		KHG48850.1
IS6	138427-139191	+	IS6 family transposase	DNA transposition		WP_001389365.1
IS91	139654-141195	+	IS91 family transposase	DNA transposition		WP_000050481.1
qnrA1	141459-142115	+	quinolone resistance pentapeptide repeat protein QnrA1	Antimicrobial resistance		WP_012579084.1
ORF	142301-143176	+	LysR family transcriptional regulator	Unknown		WP_004193231.1
ORF	143180-143662	-	hydrogenase nickel insertion protein HypA	Unknown		WP_015613268.1
sul1	143767-144606	+	sulfonamide-resistant dihydropteroate synthase Sul1	Antimicrobial resistance		WP_000451390.1
ADU64769.1	144734-145234	+	GCN5-related N-acetyltransferase	Unknown		ADU64769.1
ORF	145291-146190	-	transposition protein TniB	Unknown		WP_011899345.1
tnp	146193-147872	-	transposase	DNA transposition		WP_042634649.1
IS6	147970-148542	-	IS6 family transposase	DNA transposition		WP_050582708.1
IS66	148505-148663	-	transposase IS66 family protein, partial	DNA transposition		END62249.1
blaSHV-12	148794-149660	+	class A extended-spectrum beta-lactamase SHV-12 [Gammaproteobacteria]	Antimicrobial resistance		WP_002904004.1
ORF	149681-150442	-	DeoR family transcriptional regulator	Unknown		WP_002210513.1
ORF	150770-151642	-	chemotaxis protein	Unknown		WP_074143791.1
IS6	152149-152307	+	IS6 family transposase, partial	DNA transposition		WP_001067805.1
IS6	152270-152842	+	IS6 family transposase	DNA transposition		WP_050582708.1
mph(A)	152964-153869	+	Mph(A) family macrolide 2'-phosphotransferase	Macrolide 2'-phosphotransferase cluster		WP_000219391.1
mfs	153866-155104	+	MFS transporter	Macrolide 2'-phosphotransferase cluster		WP_000004159.1
mphR	155104-155688	+	macrolide 2'-phosphotransferase I repressor A	Macrolide 2'-phosphotransferase cluster		WP_001137892.1
				Function	Color
				Antimicrobial resistance
				Conjugal transfer
				Relaxase
				DNA transposition
				Replication/DNA metabolism
				Restriction modification methylase/methyltransferase
				Mercury resistance cluster
				Macrolide 2'-phosphotransferase cluster
				Unknown
